# Supplementary material for: Acquisition and Evolution of Plant Pathogenesis–Associated Gene Clusters and Candidate Determinants of Tissue-Specificity in Xanthomonas
Source: PLoS One. 2008 Nov 27;3(11):e3828. doi: 10.1371/journal.pone.0003828 (PMC2585010; doi:10.1371/journal.pone.0003828)
Supplement: Data S1 — Selecton results. (0.10 MB ZIP) [file pone.0003828.s004.zip]

Archive with 7 entries (6 files):
- Supplementary data - Selecton results/
- Supplementary data - Selecton results/gum_ver04.html
- Supplementary data - Selecton results/hrp_ver04.html
- Supplementary data - Selecton results/hrpF_ver04.html
- Supplementary data - Selecton results/rpf_ver04.html
- Supplementary data - Selecton results/xcs_ver04.html
- Supplementary data - Selecton results/xps_ver04.html
